# Supplementary material for: Submarine Indoor Air Quality and Crew Health: A Critical Narrative State-of-the-Art Review of Respiratory and Cardiovascular Risks
Source: Toxics. 2025 Dec 27;14(1):33. doi: 10.3390/toxics14010033 (PMC12845886; doi:10.3390/toxics14010033)
Supplement: Supplementary file 1 [file toxics-14-00033-s001.zip]

Archive with 1 entries (1 files):
- toxics-4002122-supplementary.pdf
